# Supplementary material for: Sparsentan is superior to losartan in the gddY mouse model of IgA nephropathy
Source: Nephrol Dial Transplant. 2024 Jan 25;39(9):1494–503. doi: 10.1093/ndt/gfae021 (PMC11361813; doi:10.1093/ndt/gfae021)
Supplement: gfae021_Supplemental_Files [file gfae021_supplemental_files.zip]

Archive with 2 entries (2 files):
- 1171 supplementary Materials.docx
- SuppFig2_R1.pdf
